# Supplementary material for: Compatibility of a Competition Model for Explaining Eye Fixation Durations During Free Viewing
Source: Entropy (Basel). 2025 Oct 18;27(10):1079. doi: 10.3390/e27101079 (PMC12563974; doi:10.3390/e27101079)
Supplement: Supplementary file 1 [file entropy-27-01079-s001.zip]

Archive with 1 entries (1 files):
- entropy-3851789-supplementary.pdf
